# Supplementary material for: The Effects of Adding Pictorial Depth Cues to the Poggendorff Illusion
Source: Vision (Basel). 2022 Jul 18;6(3):44. doi: 10.3390/vision6030044 (PMC9326572; doi:10.3390/vision6030044)
Supplement: Supplementary file 1 [file vision-06-00044-s001.zip]

Archive with 4 entries (4 files):
- VideoS1.avi
- VideoS2.avi
- VideoS3.avi
- VideoS4.avi
